# Supplementary material for: Strain Improvement and Strain Maintenance Revisited. The Use of Actinoplanes teichomyceticus ATCC 31121 Protoplasts in the Identification of Candidates for Enhanced Teicoplanin Production
Source: Antibiotics (Basel). 2021 Dec 27;11(1):24. doi: 10.3390/antibiotics11010024 (PMC8773182; doi:10.3390/antibiotics11010024)
Supplement: Supplementary file 1 [file antibiotics-11-00024-s001.zip]

Archive with 1 entries (1 files):
- antibiotics-1444163-supplementary.pdf
